# Supplementary material for: Pyrophosphate and Irreversibility in Evolution, or why PPi Is Not an Energy Currency and why Nature Chose Triphosphates
Source: Front Microbiol. 2021 Oct 6;12:759359. doi: 10.3389/fmicb.2021.759359 (PMC8575175; doi:10.3389/fmicb.2021.759359)
Supplement: Supplementary file 1 [file Table_1.XLSX]

## Sheet: Tabelle1
Supplementary Table 1. Inorganic pyrophosphate involving reactions in the biosynthetic core. The 36 reactions are polarized in the direction of cell synthesis and given in KEGG format.
KEGG ID	Reaction	Equation (left side)	Equation (right side)
R01954	C00002 + C00327 + C00049 <=> C00020 + C00013 + C03406	ATP + L-Citrulline + L-Aspartate	AMP + Diphosphate + N-(L-Arginino)succinate
R00578	C00002 + C00049 + C00064 + C00001 <=> C00020 + C00013 + C00152 + C00025	ATP + L-Aspartate + L-Glutamine + H2O	AMP + Diphosphate + L-Asparagine + L-Glutamate
R00483	C00002 + C00049 + C00014 <=> C00020 + C00013 + C00152	ATP + L-Aspartate + Ammonia	AMP + Diphosphate + L-Asparagine
R00206	C00002 + C00022 + C00009 <=> C00020 + C00074 + C00013	ATP + Pyruvate + Orthophosphate	AMP + Phosphoenolpyruvate + Diphosphate
R04230	C00002 + C03492 + C00097 <=> C00020 + C00013 + C04352	ATP + D-4'-Phosphopantothenate + L-Cysteine	AMP + Diphosphate + (R)-4'-Phosphopantothenoyl-L-cysteine
R04231	C00063 + C03492 + C00097 <=> C00055 + C00013 + C04352	CTP + D-4'-Phosphopantothenate + L-Cysteine	CMP + Diphosphate + (R)-4'-Phosphopantothenoyl-L-cysteine
R02473	C00002 + C00522 + C00099 <=> C00020 + C00013 + C00864	ATP + (R)-Pantoate + beta-Alanine	AMP + Diphosphate + Pantothenate
R03035	C00002 + C01134 <=> C00013 + C00882	ATP + Pantetheine 4'-phosphate	Diphosphate + Dephospho-CoA
R05222	C06509 + C00044 <=> C06510 + C00013	Adenosyl cobinamide phosphate + GTP	Adenosine-GDP-cobinamide + Diphosphate
R00177	C00002 + C00073 + C00001 <=> C00009 + C00013 + C00019	ATP + L-Methionine + H2O	Orthophosphate + Diphosphate + S-Adenosyl-L-methionine
R02100	C00460 + C00001 <=> C00365 + C00013	dUTP + H2O	dUMP + Diphosphate
R09397	C19156 + C00044 <=> C19155 + C00013	(2S)-2-Phospholactate + GTP	(2S)-Lactyl-2-diphospho-5'-guanosine + Diphosphate
R05578	C01641 + C00025 + C00002 <=> C02987 + C00013 + C00020	tRNA(Glu) + L-Glutamate + ATP	L-Glutamyl-tRNA(Glu) + Diphosphate + AMP
R00161	C00002 + C00061 <=> C00013 + C00016	ATP + FMN	Diphosphate + FAD
R01230	C00002 + C00655 + C00014 <=> C00020 + C00013 + C00144	ATP + Xanthosine 5'-phosphate + Ammonia	AMP + Diphosphate + GMP
R01231	C00002 + C00655 + C00064 + C00001 <=> C00020 + C00013 + C00144 + C00025	ATP + Xanthosine 5'-phosphate + L-Glutamine + H2O	AMP + Diphosphate + GMP + L-Glutamate
R01071	C00002 + C00119 <=> C02739 + C00013	ATP + 5-Phospho-alpha-D-ribose 1-diphosphate	1-(5-Phospho-D-ribosyl)-ATP + Diphosphate
R04035	C02739 + C00001 <=> C02741 + C00013	1-(5-Phospho-D-ribosyl)-ATP + H2O	Phosphoribosyl-AMP + Diphosphate
R01072	C00064 + C00119 + C00001 <=> C03090 + C00013 + C00025	L-Glutamine + 5-Phospho-alpha-D-ribose 1-diphosphate + H2O	5-Phosphoribosylamine + Diphosphate + L-Glutamate
R03098	C00956 + C00002 <=> C05560 + C00013	L-2-Aminoadipate + ATP	L-2-Aminoadipate adenylate + Diphosphate
R11372	C21310 + C00001 <=> C18239 + C00013	(8S)-3',8-Cyclo-7,8-dihydroguanosine 5'-triphosphate + H2O	Precursor Z + Diphosphate
R09726	C00002 + C05924 <=> C00013 + C19848	ATP + Molybdopterin	Diphosphate + Adenylated molybdopterin
R00257	C00002 + C00857 + C00064 + C00001 <=> C00020 + C00013 + C00003 + C00025	ATP + Deamino-NAD+ + L-Glutamine + H2O	AMP + Diphosphate + NAD+ + L-Glutamate
R00189	C00002 + C00857 + C00014 <=> C00020 + C00013 + C00003	ATP + Deamino-NAD+ + Ammonia	AMP + Diphosphate + NAD+
R03005	C00002 + C01185 <=> C00013 + C00857	ATP + Nicotinate D-ribonucleotide	Diphosphate + Deamino-NAD+
R03348	C03722 + C00119 <=> C01185 + C00013 + C00011	Quinolinate + 5-Phospho-alpha-D-ribose 1-diphosphate	Nicotinate D-ribonucleotide + Diphosphate + CO2
R04638	C04895 + C00001 <=> C05925 + C00013	7,8-Dihydroneopterin 3'-triphosphate + H2O	Dihydroneopterin phosphate + Diphosphate
R03067	C04807 + C00568 <=> C00013 + C00921	6-Hydroxymethyl-7,8-dihydropterin diphosphate + 4-Aminobenzoate	Diphosphate + Dihydropteroate
R00425	C00044 + 3 C00001 <=> C00058 + C01304 + C00013	GTP + 3 H2O	Formate + 2,5-Diamino-6-(5-phospho-D-ribosylamino)pyrimidin-4(3H)-one + Diphosphate
R10712	C04752 + C20247 <=> C01081 + C00013 + C00011	4-Amino-5-hydroxymethyl-2-methylpyrimidine diphosphate + 2-(2-Carboxy-4-methylthiazol-5-yl)ethyl phosphate	Thiamin monophosphate + Diphosphate + CO2
R07459	C15810 + C00002 <=> C15813 + C00013	Sulfur-carrier protein + ATP	Adenylyl-[sulfur-carrier protein] + Diphosphate
R11102	C00119 + C00156 <=> C21107 + C00011 + C00013	5-Phospho-alpha-D-ribose 1-diphosphate + 4-Hydroxybenzoate	4-(beta-D-Ribofuranosyl)phenol 5'-phosphate + CO2 + Diphosphate
R10339	C04807 + C20559 <=> C20562 + C00013	6-Hydroxymethyl-7,8-dihydropterin diphosphate + 4-(beta-D-Ribofuranosyl)aniline 5'-phosphate	N-[(7,8-Dihydropterin-6-yl)methyl]-4-(beta-D-ribofuranosyl)aniline 5'-phosphate + Diphosphate
R01073	C00108 + C00119 <=> C04302 + C00013	Anthranilate + 5-Phospho-alpha-D-ribose 1-diphosphate	N-(5-Phospho-D-ribosyl)anthranilate + Diphosphate
R01870	C00295 + C00119 <=> C01103 + C00013	Orotate + 5-Phospho-alpha-D-ribose 1-diphosphate	Orotidine 5'-phosphate + Diphosphate
R11040	C21069 + C20926 <=> C21070 + C00013	[5-(Aminomethyl)furan-3-yl]methyl diphosphate + gamma-Glutamyltyramine	(4-{4-[2-(gamma-L-Glutamylamino)ethyl]phenoxymethyl}furan-2-yl)methanamine + Diphosphate
