# Supplementary material for: Pyrophosphate and Irreversibility in Evolution, or why PPi Is Not an Energy Currency and why Nature Chose Triphosphates
Source: Front Microbiol. 2021 Oct 6;12:759359. doi: 10.3389/fmicb.2021.759359 (PMC8575175; doi:10.3389/fmicb.2021.759359)
Supplement: Supplementary file 2 [file Table_2.XLSX]

## Sheet: Tabelle1
Supplementary Table 2. Metabolic reactions involving ATP hydrolysis in KEGG. From a total of 15,339 reactions in KEGG, 131 reactions involve ATP hydrolysis forming ADP and inorganic phosphate.
Prokaryote and eukaryote specific reactions are highlighted, as well as reactions were no domain could be assigned.
Reaction ID	Reaction equation (KEGG compound)	Reaction equation (Compound name)	Kingdom
R00002	16 C00002 + 16 C00001 + 8 C00138 <=> 8 C05359 + 16 C00009 + 16 C00008 + 8 C00139	16 ATP + 16 H2O + 8 Reduced ferredoxin <=> 8 e- + 16 Orthophosphate + 16 ADP + 8 Oxidized ferredoxin	P
R00229	C00002 + C00033 + C00010 <=> C00008 + C00024 + C00009	ATP + Acetate + CoA <=> ADP + Acetyl-CoA + Orthophosphate	P
R00283	C00028 + C00014 + C00001 + 2 C00009 + 2 C00008 <=> C00192 + C00030 + 2 C00002 + 2 C00001	Acceptor + Ammonia + H2O + 2 Orthophosphate + 2 ADP <=> Hydroxylamine + Reduced acceptor + 2 ATP + 2 H2O	P
R00920	C00002 + C00163 + C00010 <=> C00008 + C00009 + C00100	ATP + Propanoate + CoA <=> ADP + Orthophosphate + Propanoyl-CoA	P
R01150	C00002 + 2 C00133 <=> C00008 + C00009 + C00993	ATP + 2 D-Alanine <=> ADP + Orthophosphate + D-Alanyl-D-alanine	P
R01256	C00002 + C00149 + C00010 <=> C00008 + C00009 + C04348	ATP + (S)-Malate + CoA <=> ADP + Orthophosphate + L-Malyl-CoA	P
R01322	C00002 + C00158 + C00010 <=> C00008 + C00009 + C00566	ATP + Citrate + CoA <=> ADP + Orthophosphate + (3S)-Citryl-CoA	P
R01585	C00002 + C00025 + C00218 <=> C00008 + C00009 + C03153	ATP + L-Glutamate + Methylamine <=> ADP + Orthophosphate + N5-Methyl-L-glutamine	P
R02451	C00512 + C00138 + 2 C00002 + 2 C00001 <=> C06322 + C00139 + 2 C00009 + 2 C00008	Benzoyl-CoA + Reduced ferredoxin + 2 ATP + 2 H2O <=> Cyclohexa-1,5-diene-1-carbonyl-CoA + Oxidized ferredoxin + 2 Orthophosphate + 2 ADP	P
R02783	C00002 + C01212 + C00217 <=> C00008 + C00009 + C00692	ATP + UDP-N-acetylmuramoyl-L-alanine + D-Glutamate <=> ADP + Orthophosphate + UDP-N-acetylmuramoyl-L-alanyl-D-glutamate	P
R02786	C00002 + C00692 + C00047 <=> C00008 + C00009 + C05892	ATP + UDP-N-acetylmuramoyl-L-alanyl-D-glutamate + L-Lysine <=> ADP + Orthophosphate + UDP-N-acetylmuramoyl-L-alanyl-gamma-D-glutamyl-L-lysine	P
R02788	C00002 + C00692 + C00680 <=> C00008 + C00009 + C04877	ATP + UDP-N-acetylmuramoyl-L-alanyl-D-glutamate + meso-2,6-Diaminoheptanedioate <=> ADP + Orthophosphate + UDP-N-acetylmuramoyl-L-alanyl-gamma-D-glutamyl-meso-2,6-diaminopimelate	P
R03095	C00002 + C00954 + C00047 <=> C00008 + C00009 + C04211	ATP + Indole-3-acetate + L-Lysine <=> ADP + Orthophosphate + N(6)-[(Indol-3-yl)acetyl]-L-lysine	P
R03187	C00002 + C02565 + 2 C00001 <=> C00008 + C00009 + C01043	ATP + N-Methylhydantoin + 2 H2O <=> ADP + Orthophosphate + N-Carbamoylsarcosine	P
R03193	C00002 + C01050 + C00041 <=> C00008 + C00009 + C01212	ATP + UDP-N-acetylmuramate + L-Alanine <=> ADP + Orthophosphate + UDP-N-acetylmuramoyl-L-alanine	P
R03494	C00002 + C01920 + C00288 <=> C00008 + C00009 + C01291	ATP + Geranoyl-CoA + HCO3- <=> ADP + Orthophosphate + 3-(4-Methylpent-3-en-1-yl)pent-2-enedioyl-CoA	P
R04573	C00002 + C05892 + C00993 <=> C00008 + C00009 + C04702	ATP + UDP-N-acetylmuramoyl-L-alanyl-gamma-D-glutamyl-L-lysine + D-Alanyl-D-alanine <=> ADP + Orthophosphate + UDPMurNAc(oyl-L-Ala-D-gamma-Glu-L-Lys-D-Ala-D-Ala)	P
R04617	C00002 + C04877 + C00993 <=> C00008 + C00009 + C04882	ATP + UDP-N-acetylmuramoyl-L-alanyl-gamma-D-glutamyl-meso-2,6-diaminopimelate + D-Alanyl-D-alanine <=> ADP + Orthophosphate + UDP-N-acetylmuramoyl-L-alanyl-D-glutamyl-6-carboxy-L-lysyl-D-alanyl-D-alanine	P
R05030	C00002 + C05893 + C00014 <=> C00008 + C00009 + C05894	ATP + Undecaprenyl-diphospho-N-acetylmuramoyl-(N-acetylglucosamine)-L-alanyl-gamma-D-glutamyl-L-lysyl-D-alanyl-D-alanine + Ammonia <=> ADP + Orthophosphate + Undecaprenyl-diphospho-N-acetylmuramoyl-(N-acetylglucosamine)-L-alanyl-D-isoglutaminyl-L-lysyl-D-alanyl-D-alanine	P
R05185	16 C00002 + C00697 + 8 C00138 + 8 C00080 + 16 C00001 <=> 16 C00009 + 16 C00008 + 8 C00139 + 2 C00014 + C00282	16 ATP + Nitrogen + 8 Reduced ferredoxin + 8 H+ + 16 H2O <=> 16 Orthophosphate + 16 ADP + 8 Oxidized ferredoxin + 2 Ammonia + Hydrogen	P
R05224	C06399 + 2 C00064 + 2 C00002 + 2 C00001 <=> C06503 + 2 C00009 + 2 C00025 + 2 C00008	Hydrogenobyrinate + 2 L-Glutamine + 2 ATP + 2 H2O <=> Hydrogenobyrinate a,c diamide + 2 Orthophosphate + 2 L-Glutamate + 2 ADP	P
R05225	C06506 + 4 C00064 + 4 C00002 + 4 C00001 <=> C06507 + 4 C00025 + 4 C00009 + 4 C00008	Adenosyl cobyrinate a,c diamide + 4 L-Glutamine + 4 ATP + 4 H2O <=> Adenosyl cobyrinate hexaamide + 4 L-Glutamate + 4 Orthophosphate + 4 ADP	P
R05227	C06503 + C00175 + C00002 + C00001 <=> C06504 + C00009 + C00008 + C00080	Hydrogenobyrinate a,c diamide + Cobalt ion + ATP + H2O <=> Cob(II)yrinate a,c diamide + Orthophosphate + ADP + H+	P
R05453	2 C00002 + C07113 + C00288 + C00001 + C00080 <=> 2 C00008 + 2 C00009 + C07114	2 ATP + Acetophenone + HCO3- + H2O + H+ <=> 2 ADP + 2 Orthophosphate + 3-Oxo-3-phenylpropanoate	P
R05496	C01548 + C00138 + 2 C00080 + C00002 + C00001 <=> C06547 + C00139 + C00008 + C00009	Acetylene + Reduced ferredoxin + 2 H+ + ATP + H2O <=> Ethylene + Oxidized ferredoxin + ADP + Orthophosphate	P
R05815	C05773 + 2 C00064 + 2 C00002 + 2 C00001 <=> C06504 + 2 C00025 + 2 C00008 + 2 C00009	Cobyrinate + 2 L-Glutamine + 2 ATP + 2 H2O <=> Cob(II)yrinate a,c diamide + 2 L-Glutamate + 2 ADP + 2 Orthophosphate	P
R06529	C06507 + C04122 + C00002 <=> C06509 + C00008 + C00009	Adenosyl cobyrinate hexaamide + D-1-Aminopropan-2-ol O-phosphate + ATP <=> Adenosyl cobinamide phosphate + ADP + Orthophosphate	P
R06975	C00058 + C00002 + C04677 <=> C00008 + C00009 + C04734	Formate + ATP + 1-(5'-Phosphoribosyl)-5-amino-4-imidazolecarboxamide <=> ADP + Orthophosphate + 1-(5'-Phosphoribosyl)-5-formamido-4-imidazolecarboxamide	P
R07302	C00002 + C06507 + C03194 <=> C00008 + C00009 + C06508	ATP + Adenosyl cobyrinate hexaamide + (R)-1-Aminopropan-2-ol <=> ADP + Orthophosphate + Adenosyl cobinamide	P
R07404	C00002 + C03373 + C00288 <=> C00008 + C00009 + C15667	ATP + Aminoimidazole ribotide + HCO3- <=> ADP + Orthophosphate + 5-Carboxyamino-1-(5-phospho-D-ribosyl)imidazole	P
R07414	C00002 + C00025 + C00134 <=> C00008 + C00009 + C15699	ATP + L-Glutamate + Putrescine <=> ADP + Orthophosphate + gamma-L-Glutamylputrescine	P
R08201	C00002 + C00026 + C00288 <=> C00008 + C00009 + C05379	ATP + 2-Oxoglutarate + HCO3- <=> ADP + Orthophosphate + Oxalosuccinate	P
R09053	C02139 + 2 C00138 + C00002 + C00001 + 2 C00080 <=> C18152 + 2 C00139 + C00008 + C00009	Chlorophyllide + 2 Reduced ferredoxin + ATP + H2O + 2 H+ <=> 3-Vinylbacteriochlorophyllide a + 2 Oxidized ferredoxin + ADP + Orthophosphate	P
R09060	C18154 + 2 C00138 + C00002 + C00001 + 2 C00080 <=> C18153 + 2 C00139 + C00008 + C00009	3-Hydroxyethylchlorophyllide a + 2 Reduced ferredoxin + ATP + H2O + 2 H+ <=> 3-Hydroxyethylbacteriochlorophyllide a + 2 Oxidized ferredoxin + ADP + Orthophosphate	P
R09401	C00002 + C00876 + C00025 <=> C00008 + C19151 + C00009	ATP + Coenzyme F420 + L-Glutamate <=> ADP + Coenzyme F420-3 + Orthophosphate	P
R09588	C00133 + C00256 + C00002 <=> C19694 + C00008 + C00009	D-Alanine + (R)-Lactate + ATP <=> D-Alanyl-(R)-lactate + ADP + Orthophosphate	P
R09590	C00002 + C00402 + C19695 <=> C19696 + C00008 + C00009	ATP + D-Aspartate + [beta-GlcNAc-(1->4)-Mur2Ac(oyl-L-Ala-gamma-D-Glu-L-Lys-D-Ala-D-Ala)]n <=> [beta-GlcNAc-(1->4)-Mur2Ac(oyl-L-Ala-gamma-D-Glu-6-N-(beta-D-Asp)-L-Lys-D-Ala-D-Ala)]n + ADP + Orthophosphate	P
R09592	C00002 + C19709 + C00049 <=> C00008 + C00009 + C19710	ATP + [L-Asp(4-L-Arg)]n + L-Aspartate <=> ADP + Orthophosphate + [L-Asp(4-L-Arg)]n-L-Asp	P
R09593	C00002 + C19710 + C00062 <=> C00008 + C00009 + C19713	ATP + [L-Asp(4-L-Arg)]n-L-Asp + L-Arginine <=> ADP + Orthophosphate + [L-Asp(4-L-Arg)]n+1	P
R09594	C00002 + C01217 + C00025 <=> C00008 + C00009 + C18802	ATP + 5,6,7,8-Tetrahydromethanopterin + L-Glutamate <=> ADP + Orthophosphate + Tetrahydrosarcinapterin	P
R09595	C00133 + C00740 + C00002 <=> C19719 + C00008 + C00009	D-Alanine + D-Serine + ATP <=> D-Alanyl-D-serine + ADP + Orthophosphate	P
R09598	C05773 + C00064 + C00002 + C00001 <=> C19724 + C00025 + C00008 + C00009	Cobyrinate + L-Glutamine + ATP + H2O <=> Cobyrinate c-monamide + L-Glutamate + ADP + Orthophosphate	P
R09599	C19724 + C00064 + C00002 + C00001 <=> C06504 + C00025 + C00008 + C00009	Cobyrinate c-monamide + L-Glutamine + ATP + H2O <=> Cob(II)yrinate a,c diamide + L-Glutamate + ADP + Orthophosphate	P
R09775	C00956 + C19885 + C00002 <=> C19886 + C00008 + C00009	L-2-Aminoadipate + alpha-Aminoadipate carrier protein LysW + ATP <=> LysW-gamma-L-alpha-aminoadipate + ADP + Orthophosphate	P
R10531	C00002 + C00001 + C20679 <=> C00008 + C00009 + C20679	ATP + H2O + Tungstate <=> ADP + Orthophosphate + Tungstate	P
R10561	C01107 + C00002 <=> C20345 + C00008 + C00009 + C00011	(R)-5-Phosphomevalonate + ATP <=> Isopentenyl phosphate + ADP + Orthophosphate + CO2	P
R10758	C00989 + C00002 + C00010 <=> C11062 + C00008 + C00009	4-Hydroxybutanoic acid + ATP + CoA <=> 4-Hydroxybutyryl-CoA + ADP + Orthophosphate	P
R10902	C00002 + C00483 + C00025 <=> C00008 + C00009 + C20926	ATP + Tyramine + L-Glutamate <=> ADP + Orthophosphate + gamma-Glutamyltyramine	P
R10941	C00002 + C20967 + C00183 <=> C00008 + C00009 + C20965	ATP + N(beta)-Epoxysuccinamoyl-DAP + L-Valine <=> ADP + Orthophosphate + N(beta)-Epoxysuccinamoyl-DAP-Val	P
R10942	C00002 + C20966 + C00183 <=> C00008 + C00009 + C20962	ATP + 3-{[(2E)-4-Amino-4-oxobut-2-enoyl]amino}-L-alanine + L-Valine <=> ADP + Orthophosphate + Dapdiamide A	P
R10943	C00002 + C20966 + C00407 <=> C00008 + C00009 + C20963	ATP + 3-{[(2E)-4-Amino-4-oxobut-2-enoyl]amino}-L-alanine + L-Isoleucine <=> ADP + Orthophosphate + Dapdiamide B	P
R10944	C00002 + C20966 + C00123 <=> C00008 + C00009 + C20964	ATP + 3-{[(2E)-4-Amino-4-oxobut-2-enoyl]amino}-L-alanine + L-Leucine <=> ADP + Orthophosphate + Dapdiamide C	P
R11064	C20941 + C00041 + C00002 <=> C20942 + C00009 + C00008	L-Anticapsin + L-Alanine + ATP <=> Bacilysin + Orthophosphate + ADP	P
R11085	C00002 + C00062 + C00151 <=> C00008 + C00009 + C21099	ATP + L-Arginine + L-Amino acid <=> ADP + Orthophosphate + L-Arginyl-L-amino acid	P
R11207	C00002 + C21177 + C02188 <=> C00008 + C00009 + C21178	ATP + Prokaryotic ubiquitin-like protein + Protein lysine <=> ADP + Orthophosphate + Pupylated protein	P
R11531	C21441 + 2 C00139 + C00008 + C00009 <=> C11832 + 2 C00138 + C00002 + C00001 + 2 C00080	Bacteriochlorophyllide g + 2 Oxidized ferredoxin + ADP + Orthophosphate <=> Divinyl chlorophyllide a + 2 Reduced ferredoxin + ATP + H2O + 2 H+	P
R11627	C21510 + 2 C00002 + 2 C00064 + 2 C00001 <=> C21511 + 2 C00008 + 2 C00025 + 2 C00009	Nickel-sirohydrochlorin + 2 ATP + 2 L-Glutamine + 2 H2O <=> Nickel-sirohydrochlorin a,c-diamide + 2 ADP + 2 L-Glutamate + 2 Orthophosphate	P
R11628	C00002 + C21511 + 3 C00030 + C00001 <=> C00008 + C00009 + C21512 + 3 C00028	ATP + Nickel-sirohydrochlorin a,c-diamide + 3 Reduced acceptor + H2O <=> ADP + Orthophosphate + 15,17(3)-Seco-F430-17(3)-acid + 3 Acceptor	P
R11629	C21512 + C00002 <=> C05777 + C00008 + C00009	15,17(3)-Seco-F430-17(3)-acid + ATP <=> Coenzyme F430 + ADP + Orthophosphate	P
R12084	12 C00138 + 12 C00080 + C00697 + 40 C00002 + 40 C00001 <=> 12 C00139 + 3 C00282 + 2 C00014 + 40 C00008 + 40 C00009	12 Reduced ferredoxin + 12 H+ + Nitrogen + 40 ATP + 40 H2O <=> 12 Oxidized ferredoxin + 3 Hydrogen + 2 Ammonia + 40 ADP + 40 Orthophosphate	P
R12272	C00002 + C01212 + C00025 <=> C00008 + C00009 + C22053	ATP + UDP-N-acetylmuramoyl-L-alanine + L-Glutamate <=> ADP + Orthophosphate + UDP-N-acetyl-alpha-D-muramoyl-L-alanyl-L-glutamate	P
R00129	C00002 + C04856 <=> C00008 + C00009 + C00004	ATP + (6S)-6beta-Hydroxy-1,4,5,6-tetrahydronicotinamide-adenine dinucleotide <=> ADP + Orthophosphate + NADH	E
R00149	2 C00002 + C00014 + C00011 + C00001 <=> 2 C00008 + C00009 + C00169	2 ATP + Ammonia + CO2 + H2O <=> 2 ADP + Orthophosphate + Carbamoyl phosphate	E
R00251	C00002 + C01879 + 2 C00001 <=> C00008 + C00009 + C00025	ATP + 5-Oxoproline + 2 H2O <=> ADP + Orthophosphate + L-Glutamate	E
R00253	C00002 + C00025 + C00014 <=> C00008 + C00009 + C00064	ATP + L-Glutamate + Ammonia <=> ADP + Orthophosphate + L-Glutamine	E
R00344	C00002 + C00022 + C00288 <=> C00008 + C00009 + C00036	ATP + Pyruvate + HCO3- <=> ADP + Orthophosphate + Oxaloacetate	E
R00352	C00002 + C00158 + C00010 <=> C00008 + C00009 + C00024 + C00036	ATP + Citrate + CoA <=> ADP + Orthophosphate + Acetyl-CoA + Oxaloacetate	E
R00405	C00002 + C00042 + C00010 <=> C00008 + C00009 + C00091	ATP + Succinate + CoA <=> ADP + Orthophosphate + Succinyl-CoA	E
R00497	C00002 + C00669 + C00037 <=> C00008 + C00009 + C00051	ATP + gamma-L-Glutamyl-L-cysteine + Glycine <=> ADP + Orthophosphate + Glutathione	E
R00571	C00002 + C00075 + C00014 <=> C00008 + C00009 + C00063	ATP + UTP + Ammonia <=> ADP + Orthophosphate + CTP	E
R00573	C00002 + C00075 + C00064 + C00001 <=> C00008 + C00009 + C00063 + C00025	ATP + UTP + L-Glutamine + H2O <=> ADP + Orthophosphate + CTP + L-Glutamate	E
R00575	2 C00002 + C00064 + C00288 + C00001 <=> 2 C00008 + C00009 + C00025 + C00169	2 ATP + L-Glutamine + HCO3- + H2O <=> 2 ADP + Orthophosphate + L-Glutamate + Carbamoyl phosphate	E
R00742	C00002 + C00024 + C00288 <=> C00008 + C00009 + C00083	ATP + Acetyl-CoA + HCO3- <=> ADP + Orthophosphate + Malonyl-CoA	E
R00774	C00002 + C00086 + C00288 <=> C00008 + C00009 + C01010	ATP + Urea + HCO3- <=> ADP + Orthophosphate + Urea-1-carboxylate	E
R00894	C00002 + C00025 + C00097 <=> C00008 + C00009 + C00669	ATP + L-Glutamate + L-Cysteine <=> ADP + Orthophosphate + gamma-L-Glutamyl-L-cysteine	E
R00910	C00002 + C00047 + C00099 <=> C00008 + C00009 + C05341	ATP + L-Lysine + beta-Alanine <=> ADP + Orthophosphate + beta-Alanyl-L-lysine	E
R00912	C00002 + C00062 + C00099 <=> C00008 + C00009 + C05340	ATP + L-Arginine + beta-Alanine <=> ADP + Orthophosphate + beta-Alanyl-L-arginine	E
R00942	C00002 + C00101 + C00025 <=> C00008 + C00009 + C09332	ATP + Tetrahydrofolate + L-Glutamate <=> ADP + Orthophosphate + THF-L-glutamate	E
R00943	C00101 + C00058 + C00002 <=> C00008 + C00009 + C00234	Tetrahydrofolate + Formate + ATP <=> ADP + Orthophosphate + 10-Formyltetrahydrofolate	E
R01121	C00002 + C01143 <=> C00008 + C00009 + C00129 + C00011	ATP + (R)-5-Diphosphomevalonate <=> ADP + Orthophosphate + Isopentenyl diphosphate + CO2	E
R01164	C00002 + C00135 + C00099 <=> C00008 + C00009 + C00386	ATP + L-Histidine + beta-Alanine <=> ADP + Orthophosphate + Carnosine	E
R01654	C00002 + C00234 + C00025 <=> C00008 + C00009 + C05928	ATP + 10-Formyltetrahydrofolate + L-Glutamate <=> ADP + Orthophosphate + (6R)-10-Formyltetrahydropteroyldiglutamate	E
R01724	C01185 + C00013 + C00008 + C00009 <=> C00253 + C00119 + C00002 + C00001 + C00080	Nicotinate D-ribonucleotide + Diphosphate + ADP + Orthophosphate <=> Nicotinate + 5-Phospho-alpha-D-ribose 1-diphosphate + ATP + H2O + H+	E
R01859	C00002 + C00100 + C00288 <=> C00008 + C00009 + C00683	ATP + Propanoyl-CoA + HCO3- <=> ADP + Orthophosphate + (S)-Methylmalonyl-CoA	E
R01917	C00002 + C00051 + C00315 <=> C00008 + C00009 + C05730	ATP + Glutathione + Spermidine <=> ADP + Orthophosphate + Glutathionylspermidine	E
R01991	C00002 + C00135 + C00334 <=> C00008 + C00009 + C00884	ATP + L-Histidine + 4-Aminobutanoate <=> ADP + Orthophosphate + Homocarnosine	E
R02237	C00002 + C00921 + C00025 <=> C00008 + C00009 + C00415	ATP + Dihydropteroate + L-Glutamate <=> ADP + Orthophosphate + Dihydrofolate	E
R02301	C00002 + C03479 + C00080 <=> C00008 + C00009 + C00445	ATP + Folinic acid + H+ <=> ADP + Orthophosphate + 5,10-Methenyltetrahydrofolate	E
R02404	C00002 + C00490 + C00010 <=> C00008 + C00009 + C00531	ATP + Itaconate + CoA <=> ADP + Orthophosphate + Itaconyl-CoA	E
R03157	C05668 + C00009 + C00008 <=> C01013 + C00010 + C00002	3-Hydroxypropionyl-CoA + Orthophosphate + ADP <=> 3-Hydroxypropanoate + CoA + ATP	E
R03182	C00002 + C01037 + C00011 <=> C00008 + C00009 + C01909	ATP + 7,8-Diaminononanoate + CO2 <=> ADP + Orthophosphate + Dethiobiotin	E
R03286	C00002 + C01152 + C00099 <=> C00008 + C00009 + C01262	ATP + N(pi)-Methyl-L-histidine + beta-Alanine <=> ADP + Orthophosphate + beta-Alanyl-N(pi)-methyl-L-histidine	E
R03298	C01159 + C00002 <=> C06189 + C00008 + C00009	2,3-Bisphospho-D-glycerate + ATP <=> Cyclic 2,3-bisphospho-D-glycerate + ADP + Orthophosphate	E
R03822	C00002 + C05730 + C00051 <=> C00008 + C00009 + C02090	ATP + Glutathionylspermidine + Glutathione <=> ADP + Orthophosphate + Trypanothione	E
R03877	C00002 + C02191 + C00305 + C00001 <=> C00008 + C00009 + C03516 + 2 C00080	ATP + Protoporphyrin + Magnesium cation + H2O <=> ADP + Orthophosphate + Magnesium protoporphyrin + 2 H+	E
R03905	C02282 + C00025 + C00009 + C00008 <=> C06112 + C00064 + C00002 + C00001	Glutaminyl-tRNA + L-Glutamate + Orthophosphate + ADP <=> L-Glutamyl-tRNA(Gln) + L-Glutamine + ATP + H2O	E
R04138	C00002 + C03069 + C00288 <=> C00008 + C00009 + C03231	ATP + 3-Methylcrotonyl-CoA + HCO3- <=> ADP + Orthophosphate + 3-Methylglutaconyl-CoA	E
R04144	C00002 + C03090 + C00037 <=> C00008 + C00009 + C03838	ATP + 5-Phosphoribosylamine + Glycine <=> ADP + Orthophosphate + 5'-Phosphoribosylglycinamide	E
R04208	C00002 + C04640 <=> C00008 + C00009 + C03373	ATP + 2-(Formamido)-N1-(5'-phosphoribosyl)acetamidine <=> ADP + Orthophosphate + Aminoimidazole ribotide	E
R04212	C03402 + C00025 + C00009 + C00008 <=> C06113 + C00064 + C00002 + C00001	L-Asparaginyl-tRNA(Asn) + L-Glutamate + Orthophosphate + ADP <=> L-Aspartyl-tRNA(Asn) + L-Glutamine + ATP + H2O	E
R04241	C00002 + C03541(n) + C00025 <=> C00008 + C00009 + C03541(n+1)	ATP + THF-polyglutamate(n) + L-Glutamate <=> ADP + Orthophosphate + THF-polyglutamate(n+1)	E
R04385	C00002 + C06250 + C00288 <=> C00008 + C00009 + C04419	ATP + Holo-[carboxylase] + HCO3- <=> ADP + Orthophosphate + Carboxybiotin-carboxyl-carrier protein	E
R04463	C00002 + C04376 + C00064 + C00001 <=> C00008 + C00009 + C04640 + C00025	ATP + 5'-Phosphoribosyl-N-formylglycinamide + L-Glutamine + H2O <=> ADP + Orthophosphate + 2-(Formamido)-N1-(5'-phosphoribosyl)acetamidine + L-Glutamate	E
R04591	C00002 + C04751 + C00049 <=> C00008 + C00009 + C04823	ATP + 1-(5-Phospho-D-ribosyl)-5-amino-4-imidazolecarboxylate + L-Aspartate <=> ADP + Orthophosphate + 1-(5'-Phosphoribosyl)-5-amino-4-(N-succinocarboxamide)-imidazole	E
R04730	C00002 + C05234 + C00082 <=> C01392 + C00008 + C00009	ATP + Detyrosinated alpha-tubulin + L-Tyrosine <=> alpha-Tubulin + ADP + Orthophosphate	E
R05197	n-1 C00002 + C05928 + n-1 C00025 <=> n-1 C00008 + n-1 C00009 + C05929	n-1 ATP + (6R)-10-Formyltetrahydropteroyldiglutamate + n-1 L-Glutamate <=> n-1 ADP + n-1 Orthophosphate + 10-Formyltetrahydrofolylpolyglutamate	E
R06282	C02139 + C00139 + 2 C00008 + 2 C00009 <=> C02880 + C00138 + 2 C00002 + 2 C00001	Chlorophyllide + Oxidized ferredoxin + 2 ADP + 2 Orthophosphate <=> Protochlorophyllide + Reduced ferredoxin + 2 ATP + 2 H2O	E
R07641	2 C00002 + C00288 + C00014 <=> 2 C00008 + C00009 + C00169	2 ATP + HCO3- + Ammonia <=> 2 ADP + Orthophosphate + Carbamoyl phosphate	E
R08352	C00002 + C00051 + C00750 <=> C00008 + C00009 + C16562	ATP + Glutathione + Spermine <=> ADP + Orthophosphate + Glutathionylspermine	E
R08353	C00002 + C00051 + C16562 <=> C00008 + C00009 + C16563	ATP + Glutathione + Glutathionylspermine <=> ADP + Orthophosphate + Bis(glutathionyl)spermine	E
R08354	C00002 + C00051 + C16565 <=> C00008 + C00009 + C16566	ATP + Glutathione + Aminopropylcadaverine <=> ADP + Orthophosphate + Glutathionylaminopropylcadaverine	E
R08355	C00002 + C00051 + C16566 <=> C00008 + C00009 + C16567	ATP + Glutathione + Glutathionylaminopropylcadaverine <=> ADP + Orthophosphate + Homotrypanothione	E
R08905	C00002 + C00025 + C00229 <=> C00008 + C00009 + C18006	ATP + L-Glutamate + Acyl-carrier protein <=> ADP + Orthophosphate + gamma-L-Glutamyl-[acp]	E
R08906	C00002 + C00025 + C18007 <=> C00008 + C00009 + C18008	ATP + L-Glutamate + 4-Aminobutyryl-[acp] <=> ADP + Orthophosphate + 4-(gamma-L-Glutamylamino)butanoyl-[acp]	E
R08924	C00002 + C00288 + C00136 + C00080 <=> C00008 + C00009 + C18026	ATP + HCO3- + Butanoyl-CoA + H+ <=> ADP + Orthophosphate + (2S)-Ethylmalonyl-CoA	E
R09978	C20248 + C00014 + C00002 <=> C15996 + C00008 + C00009 + C00001	7-Carboxy-7-carbaguanine + Ammonia + ATP <=> 7-Cyano-7-carbaguanine + ADP + Orthophosphate + H2O	E
R10288	C00002 + C04899 <=> C00008 + C00009 + C00005	ATP + (6S)-6beta-Hydroxy-1,4,5,6-tetrahydronicotinamide-adenine dinucleotide phosphate <=> ADP + Orthophosphate + NADPH	E
R10470	C20651 + C00002 + C00001 <=> C08057 + C00011 + C00014 + C00008 + C00009	O-Ureido-D-serine + ATP + H2O <=> Cycloserine + CO2 + Ammonia + ADP + Orthophosphate	E
R10677	C00002 + C00158 + C00025 <=> C00008 + C00009 + C20775	ATP + Citrate + L-Glutamate <=> ADP + Orthophosphate + beta-Citryl-L-glutamate	E
R10678	C00002 + C01042 + C00025 <=> C00008 + C00009 + C12270	ATP + N-Acetyl-L-aspartate + L-Glutamate <=> ADP + Orthophosphate + N-Acetylaspartylglutamate	E
R10679	2 C00002 + C01042 + 2 C00025 <=> 2 C00008 + 2 C00009 + C20776	2 ATP + N-Acetyl-L-aspartate + 2 L-Glutamate <=> 2 ADP + 2 Orthophosphate + N-Acetylaspartylglutamylglutamate	E
R10693	C00002 + C12270 + C00025 <=> C00008 + C00009 + C20776	ATP + N-Acetylaspartylglutamate + L-Glutamate <=> ADP + Orthophosphate + N-Acetylaspartylglutamylglutamate	E
R10772	C00002 + C00025 + C00292 <=> C00008 + C00009 + C20843	ATP + L-Glutamate + Aniline <=> ADP + Orthophosphate + N5-Phenyl-L-glutamine	E
R10892	C00002 + C20918 + C00188 <=> C00008 + C00009 + C20917	ATP + Tabtoxinine-beta-lactam + L-Threonine <=> ADP + Orthophosphate + Tabtoxin	E
R10901	C00002 + C01050 + C20925 <=> C00008 + C00009 + C04877	ATP + UDP-N-acetylmuramate + L-Alanyl-gamma-D-glutamyl-meso-2,6-diaminoheptanedioate <=> ADP + Orthophosphate + UDP-N-acetylmuramoyl-L-alanyl-gamma-D-glutamyl-meso-2,6-diaminopimelate	E
R10929	C00025 + C19885 + C00002 <=> C20948 + C00008 + C00009	L-Glutamate + alpha-Aminoadipate carrier protein LysW + ATP <=> LysW-L-glutamate + ADP + Orthophosphate	E
R10993	C00002 + C00025 + C02356 <=> C00008 + C00009 + C21015	ATP + L-Glutamate + (S)-2-Aminobutanoate <=> ADP + Orthophosphate + gamma-L-Glutamyl-L-2-aminobutyrate	E
R10994	C00002 + C21015 + C00037 <=> C00008 + C00009 + C21016	ATP + gamma-L-Glutamyl-L-2-aminobutyrate + Glycine <=> ADP + Orthophosphate + Ophthalmate	E
R12352	C20961 + C00064 + C00002 + C00001 <=> C20966 + C00025 + C00008 + C00009	N3-Fumaroyl-L-2,3-diaminopropanoate + L-Glutamine + ATP + H2O <=> 3-{[(2E)-4-Amino-4-oxobut-2-enoyl]amino}-L-alanine + L-Glutamate + ADP + Orthophosphate	E
R11662	C21570 + C21572 + C00002 <=> C21565 + C00008 + C00009	4-Methoxy-2,2'-bipyrrole-5-carbaldehyde + 2-Methyl-3-n-amyl-pyrrole + ATP <=> Prodigiosin + ADP + Orthophosphate	-
R11673	C21570 + C21574 + C00002 <=> C12023 + C00008 + C00009	4-Methoxy-2,2'-bipyrrole-5-carbaldehyde + 2-Undecylpyrrole + ATP <=> Undecylprodigiosin + ADP + Orthophosphate	-
