# Supplementary material for: Pyrophosphate and Irreversibility in Evolution, or why PPi Is Not an Energy Currency and why Nature Chose Triphosphates
Source: Front Microbiol. 2021 Oct 6;12:759359. doi: 10.3389/fmicb.2021.759359 (PMC8575175; doi:10.3389/fmicb.2021.759359)
Supplement: Supplementary file 3 [file Table_3.XLSX]

## Sheet: Tabelle1
Supplementary Table 3. Michaelis-Menten constants (Km) for soluble pyrophosphatase in Escherichia coli wildtypes. The Km values are obtained from BRENDA via EC number 3.6.1.1 and sorted increasingly.
BRENDA. https://www.brenda-enzymes.org/enzyme.php?ecno=3.6.1.1 [Accessed July 26, 2021].
Km [mM]	Substrate	Conditions
1e-05	Diphosphate	at pH 9.1 and 25°C
0.00045	Mg-diphosphate	pH 7.2, 1 mM Mg2+, 0.1 M TES/KOH
0.00053	Mg-diphosphate	pH 7.2, 1 mM Mg2+, 0.1 M MOPS/KOH
0.00116	Mg-diphosphate	pH 7.2, 1 mM Mg2+, 0.08 M monoethalamine/HCl + 0.02 M Tes/KOH
0.00133	Mg-diphosphate	pH 7.2, 1 mM Mg2+, 0.1 M Tris-HCl + 0.05 M KCl
0.00144	Mg-diphosphate	pH 7.2, 1 mM Mg2+, 0.08 M Tes/Tris + 0.02 M Tes/KOH
0.0016	Diphosphate	pH 6.5, wild type, hydrolysis of diphosphate
0.00168	Mg-diphosphate	pH 7.2, 1 mM Mg2+, 0.2 M Tes/Tris
0.00196	Mg-diphosphate	pH 7.2, 1 mM Mg2+, 0.15 M Tris-HCl or 0.08 M 2-amino-2-methyl-1,3-propanediol/HCl + 0.02 M Tes/KOH
0.0032	Diphosphate	pH 7.5, 25°C, wild-type enzyme and mutant K112Q/K115A
0.0034	Diphosphate	pH 8, wild type, hydrolysis of diphosphate
0.0034	Mg-diphosphate	pH 8, wild type enzyme
0.0035	Diphosphate	pH 7.2, wild type, hydrolysis of diphosphate
0.0055	Mg-diphosphate	pH 7.2, 1 mM Mg2+, 0.08 M NH4Cl + 0.02 M TES/KOH
0.13	Diphosphate	wild type hexamer, pH 7.5
0.8	Diphosphate	wild type dimer, pH 7.5
0.91	Triphosphate	at pH 9.1 and 25°C
